# Supplementary material for: Determinants of Speech Perception Outcomes After Hearing Aid Fitting in Conductive and Sensorineural Hearing Loss: A Prospective Longitudinal Observational Study
Source: Audiol Res. 2026 Jun 3;16(3):86. doi: 10.3390/audiolres16030086 (PMC13295926; doi:10.3390/audiolres16030086)
Supplement: Supplementary file 1 [file audiolres-16-00086-s001.zip]

Archive with 1 entries (1 files):
- audiolres-4300248-supplementary.xlsx
