# Supplementary material for: Determinants of Speech Perception Outcomes After Hearing Aid Fitting in Conductive and Sensorineural Hearing Loss: A Prospective Longitudinal Observational Study
Source: Audiol Res. 2026 Jun 3;16(3):86. doi: 10.3390/audiolres16030086 (PMC13295926; doi:10.3390/audiolres16030086)
Supplement: Supplementary file 1 [file audiolres-16-00086-s001.zip › audiolres-4300248-supplementary.xlsx]

## Sheet: нст
Table S1. Original data analyzed for the present analysis.
№	age	gender	tonal_threshold	hearing_loss_level	comfort_silence_nohearingaide	comfort_noise_nohearingaide	speech_60_silence_hearingaide	speech_60_noise_hearingaide	speech_60_silence_hearingaide_3m	speech_60_noise_hearingaide_3m	education	chronic_conditions	lives_alone	resident_status	residency	group
1	20	Female	45	2	80	65	100	90	100	90	Some college	No	No	Rural	Other	Sensorineural
2	45	Male	48	2	70	55	90	80	90	85	Bachelor and higher	Yes	No	Urban	Almaty	Sensorineural
3	58	Male	65	3	50	35	85	75	90	85	Bachelor and higher	No	No	Rural	Other	Sensorineural
4	56	Male	58	3	55	40	75	65	85	75	Bachelor and higher	No	No	Urban	Other	Sensorineural
5	51	Male	48	2	75	60	95	85	95	85	Bachelor and higher	No	No	Rural	Other	Sensorineural
6	55	Male	43	2	70	60	90	85	90	85	Bachelor and higher	No	No	Rural	Other	Sensorineural
7	30	Male	45	2	80	65	95	90	95	90	Some college	No	No	Urban	Almaty	Sensorineural
8	45	Female	49	2	70	55	90	80	95	90	Bachelor and higher	Yes	No	Urban	Almaty	Sensorineural
9	48	Female	65	3	50	35	80	60	90	85	Bachelor and higher	No	No	Rural	Other	Sensorineural
10	65	Female	65	3	50	35	70	60	85	70	Some college	No	No	Urban	Other	Sensorineural
11	55	Male	68	3	40	30	75	60	75	60	High school	Yes	No	Urban	Other	Sensorineural
12	36	Female	48	2	75	65	95	90	95	90	Some college	No	No	Rural	Other	Sensorineural
13	53	Male	50	2	75	60	95	85	95	90	High school	Yes	No	Urban	Other	Sensorineural
14	66	Male	68	3	50	35	85	70	85	75	Some college	No	No	Rural	Other	Sensorineural
15	21	Female	43	2	80	70	95	90	95	90	High school	No	No	Urban	Almaty	Sensorineural
16	49	Male	50	2	70	55	90	80	90	85	Bachelor and higher	No	No	Urban	Other	Sensorineural
17	59	Female	56	3	60	35	80	70	80	75	Bachelor and higher	No	Yes	Rural	Other	Sensorineural
18	36	Male	45	2	80	65	100	90	100	95	Bachelor and higher	Yes	Yes	Rural	Other	Sensorineural
19	61	Female	64	3	45	30	70	65	80	70	Some college	Yes	No	Urban	Almaty	Sensorineural
20	46	Female	50	2	70	55	90	80	90	80	Bachelor and higher	No	No	Rural	Other	Sensorineural
21	59	Male	56	3	60	35	80	75	80	75	Bachelor and higher	No	No	Rural	Other	Sensorineural
22	73	Female	69	3	40	30	65	55	70	55	Bachelor and higher	No	No	Urban	Almaty	Sensorineural
23	43	Male	48	2	70	55	90	80	90	80	High school	Yes	No	Urban	Other	Sensorineural
24	57	Female	50	2	70	55	90	80	90	80	Bachelor and higher	Yes	No	Rural	Other	Sensorineural
25	53	Female	60	3	50	30	70	55	70	55	Bachelor and higher	No	No	Urban	Other	Sensorineural
26	40	Female	48	2	75	60	95	85	95	85	High school	No	No	Urban	Almaty	Sensorineural
27	46	Female	50	2	75	60	95	85	95	85	Bachelor and higher	No	No	Urban	Almaty	Sensorineural
28	35	Male	48	2	80	65	100	90	100	90	High school	No	No	Rural	Other	Sensorineural
29	52	Female	47	2	70	55	90	80	90	80	Bachelor and higher	No	No	Urban	Other	Sensorineural
30	25	Female	45	2	80	65	100	90	100	90	High school	Yes	No	Rural	Other	Sensorineural
31	59	Male	60	3	50	35	75	60	75	60	Bachelor and higher	Yes	No	Urban	Almaty	Sensorineural
32	37	Male	47	2	80	65	100	90	100	90	Some college	Yes	No	Rural	Other	Sensorineural
33	51	Female	50	2	75	55	95	80	95	80	Bachelor and higher	Yes	No	Urban	Almaty	Sensorineural
34	39	Female	50	2	80	65	100	90	100	90	High school	No	No	Rural	Other	Sensorineural
35	68	Male	54	2	65	40	85	65	85	70	Bachelor and higher	No	Yes	Rural	Other	Sensorineural
36	43	Female	48	2	80	65	100	90	100	90	Bachelor and higher	No	No	Urban	Almaty	Sensorineural
37	52	Male	62	3	50	35	70	60	70	60	Bachelor and higher	No	No	Urban	Almaty	Sensorineural
38	50	Female	60	3	50	35	70	60	80	65	Bachelor and higher	Yes	Yes	Rural	Other	Sensorineural
39	29	Female	65	3	50	35	70	60	70	60	Some college	No	No	Rural	Other	Sensorineural
40	47	Female	51	2	70	55	90	80	90	80	Bachelor and higher	No	No	Rural	Other	Sensorineural
41	31	Male	47	2	80	65	100	90	100	90	High school	Yes	No	Urban	Almaty	Sensorineural
42	55	Female	48	2	80	70	100	95	100	95	Bachelor and higher	Yes	No	Urban	Almaty	Sensorineural
43	44	Female	50	2	80	70	100	95	100	95	Bachelor and higher	No	Yes	Rural	Other	Sensorineural
44	47	Male	51	2	75	60	95	85	95	85	Bachelor and higher	No	Yes	Rural	Other	Sensorineural
45	69	Male	65	3	50	30	70	55	70	55	Some college	No	No	Urban	Almaty	Sensorineural
46	49	Female	50	2	75	50	95	75	95	80	Bachelor and higher	No	No	Rural	Other	Sensorineural
47	19	Male	48	2	80	65	100	90	100	90	High school	No	No	Rural	Other	Sensorineural
48	68	Female	65	3	40	20	60	50	60	50	High school	Yes	Yes	Urban	Other	Sensorineural
49	58	Female	60	3	45	35	65	60	65	60	Bachelor and higher	Yes	Yes	Urban	Almaty	Sensorineural
50	23	Male	45	2	80	65	100	90	100	90	Some college	Yes	No	Urban	Almaty	Sensorineural
51	46	Male	50	2	70	55	90	80	90	80	Bachelor and higher	No	Yes	Rural	Other	Sensorineural
52	66	Female	58	2	60	35	80	60	85	65	Bachelor and higher	Yes	No	Rural	Other	Sensorineural
53	39	Female	48	2	80	65	100	90	100	90	Bachelor and higher	No	No	Urban	Other	Sensorineural
54	46	Female	50	2	75	60	95	85	95	85	Bachelor and higher	No	No	Urban	Almaty	Sensorineural
55	37	Female	50	2	80	65	100	90	100	90	Bachelor and higher	Yes	No	Rural	Other	Sensorineural
56	45	Male	49	2	75	60	95	85	95	85	Bachelor and higher	No	No	Rural	Other	Sensorineural
57	25	Male	49	2	80	70	100	95	100	95	Some college	No	Yes	Rural	Other	Sensorineural
58	49	Male	50	2	70	60	90	85	90	85	Bachelor and higher	No	No	Urban	Almaty	Sensorineural
59	55	Female	50	2	70	55	90	80	90	80	Bachelor and higher	No	No	Rural	Other	Sensorineural
60	50	Male	50	2	70	55	90	80	95	90	Bachelor and higher	No	No	Urban	Other	Sensorineural
61	64	Male	63	3	40	25	70	50	75	65	High school	Yes	No	Urban	Almaty	Sensorineural
62	23	Female	65	3	50	25	70	50	75	70	Bachelor and higher	Yes	No	Urban	Almaty	Sensorineural
63	49	Male	52	2	70	60	90	85	90	85	Bachelor and higher	No	No	Urban	Other	Sensorineural
64	55	Male	68	3	50	35	70	60	75	60	Bachelor and higher	No	No	Urban	Other	Sensorineural
65	27	Male	65	3	40	20	65	45	75	55	Bachelor and higher	No	No	Urban	Almaty	Sensorineural
66	35	Female	58	3	55	35	75	60	85	65	Some college	No	No	Rural	Other	Sensorineural
67	45	Female	48	2	70	55	90	80	90	85	Bachelor and higher	No	No	Rural	Other	Sensorineural
68	58	Male	56	3	55	35	75	60	75	60	Bachelor and higher	Yes	No	Rural	Other	Sensorineural
69	61	Male	65	3	40	25	70	50	70	50	Bachelor and higher	No	Yes	Urban	Almaty	Sensorineural
70	57	Male	67	3	40	25	60	50	70	55	Bachelor and higher	No	No	Urban	Almaty	Sensorineural
71	60	Female	60	3	50	35	70	60	80	60	Bachelor and higher	No	Yes	Rural	Other	Sensorineural
72	57	Female	58	3	50	35	70	60	7	60	Bachelor and higher	No	No	Urban	Other	Sensorineural
73	66	Male	65	3	50	35	70	60	85	75	Bachelor and higher	Yes	No	Urban	Almaty	Sensorineural
74	37	Male	49	2	70	35	90	60	90	60	Bachelor and higher	Yes	No	Rural	Other	Sensorineural
75	59	Male	61	3	55	30	75	65	80	65	Bachelor and higher	No	No	Urban	Other	Sensorineural
76	29	Female	48	2	80	65	100	90	100	90	Bachelor and higher	No	No	Urban	Almaty	Sensorineural
77	59	Male	51	2	70	55	90	80	90	85	Bachelor and higher	No	No	Urban	Almaty	Sensorineural
78	20	Female	65	3	50	35	70	60	75	60	Some college	No	Yes	Rural	Other	Sensorineural
79	27	Male	49	2	80	70	100	95	100	95	Bachelor and higher	No	Yes	Rural	Other	Sensorineural
80	46	Female	53	2	70	65	90	90	90	90	Bachelor and higher	Yes	No	Rural	Other	Sensorineural
81	55	Male	68	3	40	25	60	50	75	60	Bachelor and higher	No	No	Urban	Almaty	Sensorineural
82	34	Male	50	2	70	55	90	80	90	80	Some college	No	No	Rural	Other	Sensorineural
83	56	Female	59	3	55	35	75	60	85	65	Bachelor and higher	Yes	Yes	Rural	Other	Sensorineural
84	44	Male	53	2	65	40	85	65	85	65	Bachelor and higher	Yes	Yes	Rural	Other	Sensorineural
85	60	Male	54	2	60	35	80	60	85	70	Bachelor and higher	No	No	Urban	Other	Sensorineural
86	71	Female	63	3	45	30	70	55	80	65	Some college	No	No	Urban	Other	Sensorineural
87	55	Male	62	3	50	35	70	60	80	65	Bachelor and higher	Yes	No	Urban	Almaty	Sensorineural
88	52	Male	47	2	75	60	95	85	95	85	Bachelor and higher	No	No	Rural	Other	Sensorineural
89	36	Female	45	2	80	65	100	90	100	90	High school	No	No	Rural	Other	Sensorineural
90	28	Male	45	2	80	65	100	90	100	90	Bachelor and higher	No	No	Rural	Other	Sensorineural
91	53	Female	49	2	70	55	90	80	90	80	Bachelor and higher	No	No	Rural	Other	Sensorineural
92	49	Male	56	3	55	35	75	60	80	60	Bachelor and higher	No	No	Rural	Other	Sensorineural
93	56	Male	60	3	50	30	70	55	80	60	Bachelor and higher	No	Yes	Urban	Almaty	Sensorineural
94	64	Male	65	3	40	25	60	50	70	55	Bachelor and higher	No	No	Rural	Other	Sensorineural
95	46	Male	60	3	55	35	75	60	80	65	Bachelor and higher	Yes	No	Urban	Almaty	Sensorineural
96	45	Male	47	2	75	60	95	85	95	85	Some college	Yes	No	Urban	Almaty	Sensorineural
97	29	Male	47	2	80	65	100	90	100	90	Bachelor and higher	No	No	Urban	Other	Sensorineural
98	52	Male	63	3	45	30	65	55	70	55	Bachelor and higher	No	No	Rural	Other	Sensorineural
99	47	Female	50	2	75	65	95	90	95	90	Bachelor and higher	No	No	Rural	Other	Sensorineural
100	61	Male	54	2	80	65	100	90	100	90	Bachelor and higher	No	No	Urban	Other	Sensorineural
101	20	Male	49	2	75	60	95	85	95	85	Bachelor and higher	No	Yes	Urban	Almaty	Sensorineural
102	54	Male	52	2	75	60	95	85	95	85	Bachelor and higher	No	No	Urban	Almaty	Sensorineural
103	30	Male	48	2	80	65	100	90	100	90	Bachelor and higher	No	No	Urban	Almaty	Sensorineural
104	49	Female	50	2	75	60	95	85	95	85	Bachelor and higher	Yes	No	Urban	Almaty	Sensorineural
105	53	Female	59	3	55	40	75	65	85	70	Bachelor and higher	Yes	No	Rural	Other	Sensorineural
106	46	Female	52	2	75	60	95	85	95	85	Bachelor and higher	No	Yes	Rural	Other	Sensorineural
107	42	Male	45	2	75	60	95	85	95	85	High school	No	Yes	Urban	Other	Sensorineural
108	55	Male	46	2	65	50	85	75	90	85	Bachelor and higher	Yes	No	Rural	Other	Sensorineural
109	44	Male	50	2	70	55	90	80	90	80	Bachelor and higher	No	No	Urban	Almaty	Sensorineural
110	36	Female	52	2	80	65	100	90	100	90	Some college	No	Yes	Urban	Almaty	Sensorineural
111	52	Male	56	3	55	40	75	65	80	70	Bachelor and higher	No	No	Rural	Other	Sensorineural
112	50	Male	58	3	55	40	75	65	85	70	Bachelor and higher	Yes	Yes	Rural	Other	Sensorineural
113	48	Female	60	3	50	35	70	60	80	65	Bachelor and higher	No	Yes	Rural	Other	Sensorineural
114	39	Female	47	2	80	70	100	95	100	95	Bachelor and higher	No	No	Urban	Almaty	Sensorineural
115	53	Male	50	2	70	60	90	85	90	85	Bachelor and higher	No	No	Urban	Almaty	Sensorineural
116	21	Female	47	2	80	70	100	95	100	95	Some college	No	Yes	Rural	Other	Sensorineural
117	49	Female	49	2	75	60	95	85	95	85	Bachelor and higher	No	No	Rural	Other	Sensorineural
118	53	Male	65	3	45	35	65	60	75	60	Bachelor and higher	No	No	Rural	Other	Sensorineural
119	45	Female	60	3	55	30	75	55	75	60	Bachelor and higher	Yes	No	Urban	Almaty	Sensorineural
120	33	Female	61	3	50	35	80	60	80	70	High school	Yes	Yes	Urban	Almaty	Sensorineural
121	50	Female	52	2	70	55	90	80	90	80	Bachelor and higher	No	Yes	Rural	Other	Sensorineural
122	59	Male	61	3	50	35	75	60	80	60	Bachelor and higher	No	No	Urban	Other	Sensorineural
123	35	Female	48	2	80	65	100	90	100	90	High school	No	No	Urban	Almaty	Sensorineural
124	46	Male	52	2	70	60	90	85	90	85	Bachelor and higher	No	Yes	Rural	Other	Sensorineural
125	53	Male	54	2	70	60	90	85	90	85	Bachelor and higher	No	No	Urban	Almaty	Sensorineural
126	37	Male	52	2	70	60	90	85	90	85	Some college	Yes	No	Urban	Other	Sensorineural
127	46	Female	48	2	75	65	95	90	95	90	Bachelor and higher	Yes	No	Rural	Other	Sensorineural
128	65	Male	69	3	45	35	65	60	80	65	Bachelor and higher	No	No	Urban	Almaty	Sensorineural
129	47	Male	50	2	70	55	90	80	90	80	Bachelor and higher	No	No	Rural	Other	Sensorineural
130	54	Male	62	3	50	35	70	60	70	60	Bachelor and higher	No	Yes	Urban	Almaty	Sensorineural
131	29	Male	50	2	80	65	100	90	100	90	High school	No	Yes	Rural	Other	Sensorineural
132	59	Female	65	3	50	35	70	60	70	60	Bachelor and higher	Yes	No	Urban	Other	Sensorineural
133	46	Male	58	3	50	35	70	60	70	60	Bachelor and higher	No	No	Rural	Other	Sensorineural
134	33	Female	48	2	80	65	100	90	100	90	Bachelor and higher	No	No	Urban	Almaty	Sensorineural
135	48	Male	50	2	70	55	90	80	90	80	Bachelor and higher	Yes	No	Urban	Almaty	Sensorineural
136	50	Female	59	3	50	35	80	60	85	65	Bachelor and higher	No	Yes	Rural	Other	Sensorineural
137	49	Male	50	2	75	40	95	65	95	75	Bachelor and higher	No	No	Rural	Other	Sensorineural
138	56	Female	65	3	45	25	70	50	70	50	High school	Yes	No	Urban	Almaty	Sensorineural
139	36	Male	47	2	80	70	100	95	100	95	Bachelor and higher	No	No	Rural	Other	Sensorineural
140	55	Male	50	2	70	60	90	85	90	85	Bachelor and higher	No	Yes	Urban	Almaty	Sensorineural
141	53	Female	52	2	65	50	90	75	90	85	Bachelor and higher	No	No	Rural	Other	Sensorineural
142	34	Male	47	2	80	65	100	90	100	90	Some college	Yes	No	Urban	Other	Sensorineural
143	50	Female	56	3	50	35	80	60	80	60	Bachelor and higher	Yes	No	Urban	Other	Sensorineural
144	61	Female	65	3	45	30	65	55	65	55	Bachelor and higher	No	No	Urban	Almaty	Sensorineural
145	59	Male	60	3	50	35	80	60	90	70	Bachelor and higher	No	No	Urban	Other	Sensorineural
146	51	Male	65	3	40	25	60	50	70	60	Bachelor and higher	No	Yes	Rural	Other	Sensorineural
147	49	Female	58	3	55	40	75	65	80	70	Bachelor and higher	No	No	Urban	Other	Sensorineural
148	46	Female	50	2	65	55	85	80	85	80	Bachelor and higher	Yes	No	Rural	Other	Sensorineural
149	58	Male	52	2	65	50	85	75	90	80	Bachelor and higher	Yes	No	Urban	Almaty	Sensorineural
150	47	Male	48	2	70	55	90	80	90	85	Bachelor and higher	No	No	Rural	Other	Sensorineural
1	44	Male	45	2	80	65	100	95	100	95	Bachelor and higher	No	No	Urban	Other	Conductive
2	44	Male	43	2	80	65	100	95	100	95	Bachelor and higher	No	No	Rural	Other	Conductive
3	47	Male	48	2	80	65	100	90	100	90	High school	No	No	Urban	Almaty	Conductive
4	35	Female	42	2	80	65	100	90	100	90	Bachelor and higher	Yes	Yes	Rural	Other	Conductive
5	50	Male	50	2	80	65	100	90	100	90	High school	No	No	Urban	Other	Conductive
6	52	Female	54	2	75	60	95	90	95	90	Some college	Yes	Yes	Rural	Other	Conductive
7	49	Male	48	2	80	65	100	90	100	100	Bachelor and higher	No	No	Rural	Other	Conductive
8	51	Female	56	3	60	45	90	85	95	90	Bachelor and higher	No	No	Urban	Almaty	Conductive
9	44	Female	58	3	60	45	90	80	90	85	High school	No	Yes	Urban	Almaty	Conductive
10	48	Male	49	2	80	65	95	85	95	90	Bachelor and higher	Yes	No	Urban	Other	Conductive
11	50	Male	50	2	75	60	95	85	95	90	High school	Yes	No	Urban	Other	Conductive
12	49	Female	52	2	75	60	90	90	90	90	High school	No	Yes	Rural	Other	Conductive
13	66	Female	54	2	70	55	90	85	90	85	Bachelor and higher	No	No	Rural	Other	Conductive
14	49	Female	58	3	65	50	90	85	100	95	High school	Yes	Yes	Urban	Almaty	Conductive
15	50	Male	62	3	60	45	90	80	90	80	High school	No	No	Urban	Other	Conductive
16	55	Female	56	3	65	50	85	75	90	85	Bachelor and higher	Yes	Yes	Rural	Other	Conductive
17	57	Male	48	2	80	65	90	85	90	85	High school	Yes	Yes	Rural	Other	Conductive
18	58	Male	51	2	75	60	95	85	95	90	Bachelor and higher	No	No	Urban	Almaty	Conductive
19	75	Male	56	3	60	45	85	75	90	85	High school	No	No	Rural	Other	Conductive
20	49	Female	42	2	80	65	100	90	100	90	Some college	No	No	Rural	Other	Conductive
21	56	Male	54	2	75	60	95	85	95	90	Bachelor and higher	Yes	Yes	Rural	Other	Conductive
22	48	Female	65	3	60	45	90	80	95	90	Bachelor and higher	No	No	Rural	Other	Conductive
23	55	Male	47	2	75	60	95	85	95	90	High school	No	No	Urban	Almaty	Conductive
24	58	Female	46	2	70	55	90	80	90	90	High school	No	Yes	Rural	Other	Conductive
25	48	Female	52	2	75	60	95	90	95	90	Bachelor and higher	No	No	Urban	Other	Conductive
26	50	Female	48	2	75	60	95	90	95	90	High school	No	No	Urban	Other	Conductive
27	53	Male	46	2	75	60	95	90	95	90	High school	Yes	Yes	Urban	Almaty	Conductive
28	70	Male	48	2	75	60	95	90	95	90	Bachelor and higher	Yes	Yes	Urban	Other	Conductive
29	45	Male	48	2	75	60	95	90	95	90	High school	No	No	Rural	Other	Conductive
30	52	Male	52	2	75	60	95	90	95	90	High school	Yes	No	Rural	Other	Conductive
31	59	Female	61	3	60	45	85	75	90	75	High school	Yes	No	Urban	Other	Conductive
32	49	Female	52	2	70	55	90	85	90	85	Bachelor and higher	No	No	Urban	Other	Conductive
33	51	Female	45	2	80	65	100	90	100	95	High school	No	No	Urban	Almaty	Conductive
34	56	Female	43	2	80	65	100	90	100	95	High school	No	No	Rural	Other	Conductive
35	47	Male	48	2	80	65	100	90	100	90	High school	No	No	Rural	Other	Conductive
36	54	Female	42	2	80	65	100	90	100	90	High school	Yes	No	Urban	Other	Conductive
37	35	Male	50	2	75	60	95	90	95	90	Bachelor and higher	No	No	Urban	Other	Conductive
38	50	Female	54	2	70	55	95	90	100	95	Bachelor and higher	No	No	Urban	Almaty	Conductive
39	58	Male	48	2	75	60	95	90	100	100	High school	Yes	Yes	Rural	Other	Conductive
40	49	Male	56	3	60	45	90	90	100	100	Bachelor and higher	No	No	Urban	Other	Conductive
41	65	Female	58	3	60	45	90	90	100	100	Bachelor and higher	No	No	Rural	Other	Conductive
42	59	Male	49	2	75	60	95	90	95	90	Bachelor and higher	Yes	Yes	Urban	Other	Conductive
43	22	Male	50	2	80	65	100	95	100	95	High school	Yes	Yes	Urban	Other	Conductive
44	40	Female	52	2	80	65	100	95	100	100	High school	No	No	Rural	Other	Conductive
45	51	Female	54	2	80	65	100	95	100	95	Bachelor and higher	No	No	Rural	Other	Conductive
46	39	Male	58	3	65	50	90	85	95	85	Bachelor and higher	No	No	Urban	Other	Conductive
47	26	Male	62	3	65	50	90	85	100	90	Some college	Yes	No	Rural	Other	Conductive
48	37	Male	56	3	65	50	90	85	100	90	High school	No	No	Rural	Other	Conductive
49	55	Female	48	2	75	60	95	90	95	90	Bachelor and higher	Yes	No	Rural	Other	Conductive
50	28	Male	51	2	80	65	100	95	100	95	Bachelor and higher	Yes	Yes	Rural	Other	Conductive
51	54	Female	56	3	60	45	95	90	95	90	Bachelor and higher	No	No	Urban	Other	Conductive
52	40	Female	42	2	80	65	100	95	100	95	High school	No	No	Urban	Almaty	Conductive
53	45	Male	54	2	80	65	100	90	100	90	High school	No	No	Urban	Other	Conductive
54	56	Female	65	3	60	45	90	85	90	90	Some college	No	No	Rural	Other	Conductive
55	48	Male	47	2	75	60	95	90	95	90	Bachelor and higher	No	No	Urban	Almaty	Conductive
56	29	Male	46	2	80	65	100	95	100	95	High school	Yes	No	Urban	Other	Conductive
57	38	Female	52	2	80	65	100	95	100	95	Bachelor and higher	No	No	Urban	Other	Conductive
58	61	Female	48	2	80	65	100	100	100	100	Bachelor and higher	Yes	Yes	Rural	Other	Conductive
59	40	Male	46	2	80	65	100	100	100	100	Bachelor and higher	No	No	Rural	Other	Conductive
60	56	Male	48	2	80	65	100	100	100	100	High school	Yes	Yes	Urban	Other	Conductive
61	24	Male	48	2	80	65	100	100	100	100	Bachelor and higher	No	No	Urban	Other	Conductive
62	49	Male	52	2	80	65	100	100	100	100	Some college	No	No	Rural	Other	Conductive
63	37	Female	61	3	60	45	90	95	90	95	High school	Yes	No	Rural	Other	Conductive
64	52	Female	52	2	70	55	90	85	90	85	Bachelor and higher	No	No	Rural	Other	Conductive
65	21	Male	46	2	70	55	90	85	90	85	Bachelor and higher	No	No	Urban	Other	Conductive
66	35	Male	47	2	75	60	95	90	95	90	Bachelor and higher	No	No	Urban	Almaty	Conductive
67	43	Male	56	3	60	45	90	85	90	85	High school	Yes	No	Urban	Other	Conductive
68	57	Male	56	3	55	40	90	85	90	85	High school	Yes	Yes	Rural	Other	Conductive
69	44	Male	58	3	60	45	90	85	90	85	Bachelor and higher	No	No	Rural	Other	Conductive
70	64	Male	42	2	80	65	100	90	100	90	Bachelor and higher	Yes	No	Rural	Other	Conductive
71	19	Female	42	2	80	65	100	90	100	90	High school	No	No	Urban	Other	Conductive
72	53	Female	45	2	75	60	95	85	95	90	Bachelor and higher	No	No	Rural	Other	Conductive
73	60	Male	43	2	80	65	100	90	100	90	Some college	Yes	Yes	Rural	Other	Conductive
74	56	Male	48	2	75	60	95	90	95	90	High school	No	No	Rural	Other	Conductive
75	46	Male	42	2	75	60	95	90	95	90	High school	No	No	Rural	Other	Conductive
76	59	Male	50	2	80	65	100	95	100	95	Bachelor and higher	Yes	Yes	Urban	Almaty	Conductive
77	41	Female	54	2	70	55	90	90	95	90	High school	No	No	Urban	Other	Conductive
78	46	Female	48	2	80	65	100	95	100	95	Bachelor and higher	No	No	Urban	Almaty	Conductive
79	33	Female	56	3	65	50	90	90	90	90	High school	Yes	No	Urban	Other	Conductive
80	42	Male	58	3	60	45	90	90	90	90	Bachelor and higher	No	No	Urban	Other	Conductive
81	50	Male	49	2	80	65	100	100	100	100	Bachelor and higher	No	No	Rural	Other	Conductive
82	62	Male	50	2	75	60	95	90	95	90	High school	Yes	Yes	Rural	Other	Conductive
83	54	Male	52	2	70	55	90	80	90	95	High school	No	No	Rural	Other	Conductive
84	48	Male	54	2	80	65	100	95	100	95	Bachelor and higher	No	No	Urban	Almaty	Conductive
85	39	Female	58	3	55	40	90	85	95	90	High school	No	No	Urban	Other	Conductive
86	51	Male	62	3	55	40	90	85	90	85	High school	No	No	Rural	Other	Conductive
87	45	Male	56	3	50	35	85	85	85	85	Bachelor and higher	No	No	Urban	Other	Conductive
88	55	Male	48	2	80	65	100	100	100	100	High school	No	No	Urban	Other	Conductive
89	44	Male	51	2	70	55	90	90	90	90	High school	Yes	No	Rural	Other	Conductive
90	49	Female	56	3	60	45	90	85	90	85	Bachelor and higher	No	No	Rural	Other	Conductive
91	52	Female	42	2	75	60	95	90	95	90	High school	No	No	Rural	Other	Conductive
92	59	Male	54	2	70	55	90	85	90	85	High school	Yes	No	Rural	Other	Conductive
93	51	Male	65	3	60	45	90	85	90	85	Some college	No	No	Urban	Other	Conductive
94	47	Male	47	2	80	65	100	95	100	95	Bachelor and higher	No	No	Rural	Other	Conductive
95	56	Male	46	2	80	65	100	95	100	95	High school	Yes	No	Rural	Other	Conductive
96	50	Male	52	2	70	55	90	85	90	85	High school	No	No	Urban	Other	Conductive
97	30	Male	48	2	80	65	100	100	100	100	Bachelor and higher	No	No	Rural	Other	Conductive
98	59	Male	46	2	80	65	100	100	100	100	High school	Yes	No	Rural	Other	Conductive
99	49	Male	48	2	75	60	95	95	95	95	High school	No	No	Rural	Other	Conductive
100	61	Female	48	2	80	65	100	100	100	100	Bachelor and higher	No	No	Urban	Other	Conductive
